# Supplementary material for: Adequacy and Distribution Equity of Nutrition Supplies across China
Source: Nutrients. 2024 Jan 31;16(3):426. doi: 10.3390/nu16030426 (PMC10857370; doi:10.3390/nu16030426)
Supplement: Supplementary file 1 [file nutrients-16-00426-s001.zip]

Archive with 1 entries (1 files):
- nutrients-2813065-supplementary.pdf
